# Supplementary material for: Sirtuin5 protects colorectal cancer from DNA damage by keeping nucleotide availability
Source: Nat Commun. 2022 Oct 17;13:6121. doi: 10.1038/s41467-022-33903-8 (PMC9576705; doi:10.1038/s41467-022-33903-8)
Supplement: Supplementary file 4 — Source Data files [file 41467_2022_33903_MOESM4_ESM.xlsx]

## Sheet: Figure. 1c
γH2AX-positive cells(%)
	Control siRNA			SIRT5 siRNAs
HCT116	8	5	3	46	38	44
LoVo	8	13	7	45	55	50

## Sheet: Figure. 1e
Tail moment	HCT116			LoVo
	Control siRNA	SIRT5 siRNAs		Control siRNA	SIRT5 siRNAs				control siRNA			SIRT5 siRNAs
	5.69979	114.495		2.79798	129.855				Mean	SD	N	Mean	SD	N
	1.81767	204.447		1.01999	44.3338			HCT116	10.171	29.9522	100	96.511	54.8234	100
	2.05574	155.1		1.11904	4.78654			LoVo	4.64639	10.9123	100	86.126	69.0119	100
	9.44011	47.8597		1.27395	1.75134
	13.1948	159.756		3.02571	8.22942
	0.000236695	106.794		6.07057	179.061
	2.90194	61.505		3.49845	134.895
	9.77094	49.9363		0.00149116	184.098
	8.9917	42.7959		0.801083	213.88
	0.71675	57.7022		6.54706	172.658
	3.86879	97.078		0.536798	195.812
	4.90878	95.0835		0.144106	60.6225
	2.75582	114.478		0.976292	112.051
	6.01981	143.404		1.53946	115.918
	1.18818	139.505		5.87576	170.052
	0.18126	115.59		0.68006	188.661
	3.38424	199.312		1.16247	155.982
	3.33794	126.749		3.35237	238.18
	9.44364	231.577		1.93617	188.599
	0.0169008	127.707		1.7311	7.39048
	6.05526	216.762		0.652099	136.035
	3.5922	123.928		0.50869	64.9705
	3.11608	202.75		0.249474	3.02846
	2.17772	211.125		1.42509	182.962
	0.944006	106.891		0.503407	128.015
	81.505	44.6606		1.96289	4.23336
	3.29072	67.5874		1.80168	167.965
	1.53469	33.1417		0.875913	212.19
	0.00017044	51.7398		1.14546	1.42321
	1.40495	92.368		1.62012	43.871
	6.6479	71.4328		4.79659	5.891
	1.30994	71.8626		2.48296	39.9239
	8.08995	46.5253		15.9341	45.0945
	3.57692	40.0274		8.67522	18.3267
	0.00022884	93.8808		1.23404	111.549
	2.83806	81.0989		2.58717	0.00590031
	2.30975	79.1048		2.82241	5.36587
	9.71198	68.5886		2.0547	72.4849
	44.141	92.7659		0.34237	31.3769
	1.01751	102.234		3.46494	73.0012
	1.29161	185.091		0.466023	1.23124
	0.236433	27.2188		1.43209	53.2559
	0.807199	37.2731		67.8382	90.9712
	1.08812	96.8047		1.86242	28.6316
	12.3669	158.555		0.556502	19.3305
	6.26647	31.6358		0.708017	163.338
	1.29446	29.6306		4.81405	153.752
	211.523	114.103		6.04575	31.1714
	0.970438	38.7153		0.229146	167.752
	1.20026	64.4651		0.702607	124.42
	4.38515	109.216		0.756063	22.7003
	1.39582	91.8502		2.54898	100.804
	12.6807	80.8819		0.897494	125.653
	4.7731	11.959		3.23749	28.5719
	33.2698	78.942		0.298882	73.981
	1.46989	142.599		0.651877	2.8954
	0.0632715	166.616		0.516064	11.1412
	89.925	48.5536		18.0471	102.596
	0.676688	137.181		5.10922	50.5139
	16.6402	68.8609		0.726394	4.87779
	4.58841	133.001		1.40965	160.426
	0.117557	159.106		6.5137	146.59
	50.5802	171.658		6.2247	133.364
	0.0114136	66.0753		0.00026075	84.6496
	9.71631	19.6951		0.760062	17.7616
	0.337666	66.6189		0.875921	37.5121
	8.63786	80.1679		0.444745	153.551
	2.94312	114.164		2.05358	6.66347
	9.95871	106.223		0.629959	21.7419
	6.61982	117.632		1.02521	5.09026
	1.00089	113.909		1.14699	33.561
	3.03827	85.4725		1.75925	27.8031
	1.99101	146.256		4.22958	148.282
	0.299775	144.633		5.78854	117.805
	2.02625	34.2545		7.26507	59.6109
	11.2103	200.901		1.5305	178.553
	2.12585	33.3969		0.000236939	2.99646
	2.17646	20.045		17.9637	33.1712
	9.06033	153.898		9.01092	105.968
	2.9529	3.45011		0.937097	25.8487
	1.65189	115.207		60.4104	186.874
	10.2155	104.505		5.88423	1.06647
	3.50852	100.504		3.19671	209.546
	1.54439	76.4824		1.4677	29.4512
	1.39775	99.5137		6.3508	101.022
	0.788275	23.3779		2.50474	31.7668
	1.17893	109.082		9.90858e-06	86.5548
	0.858333	14.6687		1.89735	108.29
	1.97546	151.224		8.99622	61.0212
	177.898	106.791		0.736581	234.414
	0.196533	61.2302		3.05025	133.632
	0.205497	103.694		7.52899e-05	117.08
	1.39229	106.71		15.5322	29.3855
	0.925849	75.5134		3.36402	84.7698
	0.618385	14.9099		0.353984	155.436
	3.33723	5.99766		1.00163	111.919
	3.94439	32.0377		1.88357	41.1417
	0.0850029	4.30537		0.7111	0.000542068
	0.520517	181.621		60.2362	17.8362
	0.181929	183.665		0.817775	158.328

## Sheet: Figure. 1g
pRPA-positive cells(%)
	Control siRNA			SIRT5 siRNAs
HCT116	3	7	5	37	40	44
LoVo	4	6	7	46	41	52

## Sheet: Figure. 2b
Figure 2b
Metabolites（μg/107cell)	NC-1	NC-2	NC-3	NC-4	NC-5	NC-6	SI-1	SI-2	SI-3	SI-4	SI-5	SI-6
dATP (Deoxyadenosine triphosphate)	0.482678	0.425207	0.410164	0.448397	0.421536	0.439758	0.256563	0.222573	0.282809	0.275622	0.263611	0.291009
dTTP (Deoxythymidine triphosphate)	1.10728	1.02684	0.988599	1.07202	1.1108	1.15783	0.941884	0.828452	1.00443	0.887836	0.888834	1.0028
dCTP (Deoxycytidine triphosphate)	0.328396	0.287567	0.276844	0.319526	0.307337	0.327094	0.188282	0.143081	0.17657	0.203246	0.201384	0.176574
dGTP (Deoxyguanosine triphosphate)	0.138076	0.110583	0.107238	0.122766	0.106451	0.119181	0.0819545	0.0685624	0.0918629	0.0670233	0.0774528	0.0817713
dAMP (Deoxyadenosine monophosphate)	0.621168	0.624668	0.560942	0.531584	0.473238	0.479344	0.211408	0.216076	0.261885	0.193808	0.213203	0.294464
dUMP (Deoxyuridine monophosphate)	0.127215	0.133242	0.0985457	0.0946299	0.0769034	0.112201	0.0417591	0.0640329	0.0769859	0.0561499	0.0593526	0.0768134
dGMP (Deoxyguanosine monophosphate)	0.0280722	0.0278508	0.0228915	0.0209832	0.0214811	0.0208101	0.00604535	0.00923942	0.000550812	0.00582768	0.00878003	0.0113872
ATP (Adenosine triphosphate)	218.31	197.888	190.795	186.843	182.276	195.474	112.757	107.647	125.898	113.685	113.53	122.139
UDP (Uridine diphosphate)	16.1834	15.6612	14.1071	14.1912	13.9572	13.8855	8.83079	9.09262	11.3341	8.18261	8.46006	9.86367
CDP (Cytidine diphosphate)	4.7757	4.27237	3.577	3.66224	3.59814	3.42916	2.46453	2.64864	3.3141	2.21123	2.31395	2.62618
GDP (Guanosine diphosphate)	7.59181	7.99563	7.57676	7.60741	6.37383	7.98151	5.5562	5.65271	6.68391	4.63433	4.33557	6.38381
GMP (Guanosine monophosphate)	2.8825	3.0402	2.62955	2.18879	1.95754	2.02823	1.1209	1.38109	1.39546	0.889235	1.03058	1.39417
NC=Control siRNA
SI=SIRT5 siRNAs

## Sheet: Figure. 2e
γH2AX-positive cells(%)
HCT116
Control siRNA	SIRT5 siRNAs	SIRT5 siRNAs+AUCG
7	47	11
3	55	6
5	59	13
LoVo
Control siRNA	SIRT5 siRNAs	SIRT5 siRNAs+AUCG
5	41	10
9	45	12
6	47	14

## Sheet: Figure. 2g
Tail moment
		control siRNA			SIRT5 siRNAs			SIRT5 siRNAs+AUCG
		Mean	SD	N	Mean	SD	N	Mean	SD	N
	HCT116	2.71293	7.04371	100	81.0048	50.5593	100	3.72961	7.21793	100
	LoVo	2.77418	8.56851	100	48.8241	36.8109	100	3.53041	6.83633	100
	HCT116			LoVo
	Control siRNA	SIRT5 siRNAs	SIRT5 siRNAs+AUCG	Control siRNA	SIRT5 siRNAs	SIRT5 siRNAs+AUCG
	9.59e-05	126.17	22.0927	0.038959	85.2542	0.082979
	0.006083	80.2177	8.18212	0.007202	66.0852	0.144397
	1.16e-05	115.242	22.4899	0.137365	95.6388	0.094529
	0.011926	5.44117	31.3963	15.378	9.49363	14.7131
	3.71e-05	0.000105	0.192809	0.266381	84.6448	0.017246
	0	65.84	8.60836	2.29182	113.951	0.89559
	2.94e-05	164.69	7.55772	0.352102	1.42427	0.008951
	2.3e-05	87.2531	5.15525	2.75425	84.691	0.042441
	1.32e-05	1.98	19.8212	0.021088	81.8809	0.262191
	1.44e-05	97.386	10.3095	0.151332	24.237	0.058651
	9.01e-06	41.0634	14.9802	1.86e-05	59.5172	0.021676
	4.71e-05	47.0931	44.8033	3.96e-05	0.83781	0.475386
	0	12.51	12.9545	0.758086	97.4648	0.073363
	5.43e-05	121.023	0.439687	0.022822	45.9031	0.16149
	0	0.7	13.7583	0.023368	88.2614	0.814857
	-3.8e-06	49.4946	10.0228	10.4095	63.7683	7.09303
	3.18e-05	106.558	11.7843	0.021072	0.79113	0.043637
	2.5e-05	0.516539	15.4552	0.134282	94.047	0.123939
	4.7e-05	77.1621	7.72493	0.300581	0.024086	0.258571
	3.97e-05	55.9041	1.69674	1.15196	99.5379	0.561338
	8.14e-06	86.78	1.47487	0.235599	46.2646	0.000262
	0	3.53459	0.0376036	0.309359	0.332132	13.0649
	4.94e-05	136.172	0.0235513	0.064736	113.582	0.012882
	0	6.38398	1.96686	4.84985	102.337	0.007928
	6.89217	153.107	2.83519	0.099388	0.001809	7.55412
	0.00382	84.782	0.604632	0.00705	16.3913	0.144269
	0.597424	27.5186	0.0830069	9.41662	1.14633	3.21868
	3.04e-05	56.8311	0.00986316	0.020598	26.8145	1.43065
	0	100.406	1.38074	0.013305	0.489397	0.056621
	4.82e-05	88.3691	0.0662613	0.154986	0.134015	0.171413
	2.02e-05	34.6181	0.00693353	0.146819	28.8682	0.006253
	15.104	36.0563	4.09269e-05	1.38684	6.17e-05	11.8613
	34.2997	138.058	0.0235513	20.3622	0.182442	17.1421
	-2.6e-05	7.21	0.0110668	0.524981	71.5193	0.097376
	1.18e-05	199.568	0.0641604	0.451322	92.3091	0.213812
	0.000159	123.478	1.89065	0.034486	0.013985	8.01e-05
	3.45e-05	8.72e-05	0.00986316	0.014539	34.4455	0.093293
	0	109.4	1.00497e-05	0.157622	75.3713	0.052175
	0.008063	67.5661	0.00895363	0.04192	35.9133	0.461392
	1.83e-05	75.6879	5.11113e-05	0.063668	75.0098	0.277734
	0.019287	87.0458	1.78065	0.716786	59.0733	0.096165
	13.5535	128.757	0.0186525	19.9669	0.843415	5.62354
	0	72.0675	0.161312	1.08204	83.4297	12.0532
	4e-05	140.093	1.16991	0.093648	46.1904	0.136517
	16.0779	53.1668	0.136674	0.103311	27.3496	0.007786
	3.74e-05	78.9339	2.14125	1.48567	-3e-05	5.89987
	1.07e-05	126.29	0.0117932	0.03445	71.027	0.000243
	-1.2e-05	141.768	16.8909	1.61941	68.3772	0.018139
	0	116.618	7.4627	1.43394	0.35315	0.365607
	-0.00012	60.6081	0.00537123	0.070267	65.5782	1.46332
	4.94e-05	0.797403	2.50986	9.9954	18.4065	7.55347
	0.004029	54.387	0.00724409	0.006853	23.3928	0.022638
	4.48e-05	79.1345	0.342511	10.4811	101.437	9.26023
	7.44e-06	161.01	1.29662	0.024529	0.032335	4.21794
	0.032909	30.7225	0.00435605	0.633592	74.5456	15.7183
	0.002307	114.762	7.82389e-05	0.000161	64.3661	0.0729
	5.99e-05	144.93	8.91397	1.0081	52.0489	3.70784
	9.30343	150.107	0.12443	11.3103	2.35886	13.3203
	4.03e-05	116.12	0.390601	0.040213	13.2904	22.5832
	5.41e-05	57.61	0.00600475	0.602137	24.3453	0.130564
	2.58e-05	114.271	4.97941e-05	0.167122	12.3664	0.036224
	35.2368	135.472	0.351852	0.057156	89.7091	0.133799
	0.008798	121.651	0.000154539	1.25868	60.4417	0.042798
	2.38e-05	14.1336	0.573666	0.148123	0.228319	13.8194
	3.63e-05	45.33	4.35407	8.97745	82.1767	16.3839
	1.93e-05	2.81e-06	0.526468	0.333105	89.4473	0.00255
	6.38e-05	102.849	3	0.62478	27.3492	0.050124
	1.13e-05	35.0743	0.221159	0.095124	76.8182	8.12148
	7.69316	93.6973	1.17379	0.095319	76.1617	3.31039
	7.88e-06	78.4	0.569139	0.239872	91.6293	0.672701
	5.43e-06	34.8157	0.737409	2.47864	67.7375	0.285136
	-9.6e-06	80.3504	0.044559	0.012638	71.3027	0.009651
	20.9321	3.49107e-05	0.0110187	9.60565	37.393	38.006
	12.5174	98.1543	0.894269	0.382024	63.9528	0.032591
	1.33e-05	42.4	0.387457	0.012208	16.9703	1.63674
	0	3.49e-05	2.33063e-05	0.495134	0.00584	0.473919
	8.06e-05	107.68	0.241103	1.90603	95.8783	0.017771
	3.36878	0.161554	4.54864	0.007933	27.596	7.85157
	7.58e-06	84.4	0.26687	0.095047	98.4145	0.000348
	2.61999	95.05	0.000161643	4.52e-05	13.448	11.5236
	13.4414	127.634	5.53897	0.005088	35.5989	0.502498
	0	130.99	-3.46167e-05	1.15844	1.3e-05	0.104105
	5.39e-06	3	0.192272	0.026439	77.7575	0.019902
	17.1461	20.8635	0.00830809	0.614088	26.7243	0.289927
	1.77e-05	153.94	-0.00121529	1.68283	74.9933	0.015039
	4.13e-05	155.303	0.0500444	0.061367	87.6954	3.11183
	0	65.63	0.256966	3.08144	108.314	0.23165
	5.58864	66.5729	2.85116	0.30331	97.9134	0.006504
	4.08e-05	99.1998	7.97038e-05	25.0144	2.23811	21.1438
	1.75e-05	73.1473	1.76902	6.77045	1.7e-05	0.057537
	0	138.69	0.0549014	0.059677	8.58876	0.11603
	26.9833	140.492	9.28903e-05	0.073423	34.2601	0.200147
	20.9905	135.498	8.23619e-05	74.312	86.8808	28.8332
	6.8e-05	155.885	2.99884	0.369442	45.4838	0.025263
	8.83727	93.6856	0.894269	2.89245	80.3184	0.003204
	4.47e-05	54.2195	6.56665e-05	0.012632	22.8544	0.041559
	0.0025	151.251	0.0063731	0.473804	98.3195	0.018154
	0.004666	146.094	0.384162	0.186682	33.5429	0.023649
	0	92.6968	10.8726	0.014429	71.5589	11.7865
	0.003654	105.096	5.88382	0.028236	75.3199	0.033309

## Sheet: Figure. 2j
DNA synthesis(%EdU incorporation)
	HCT116
	Control siRNA	SIRT5 siRNAs	SIRT5 siRNAs+AUCG
	53	25	50
	51	22	41
	45	27	46
	LoVo
	Control siRNA	SIRT5 siRNAs	SIRT5 siRNAs+AUCG
	43	24	40
	55	21	51
	62	18	57

## Sheet: Figure. 2l
Mean EdU fluorescence(% of control)
	Control siRNA			SIRT5 siRNAs			SIRT5 siRNAs+AUCG
HCT116	1	1	1	0.302222	0.316633	0.306988	0.809488	0.90269	0.968792
LoVo	1	1	1	0.317977	0.336168	0.317323	0.825025	0.975989	0.945357

## Sheet: Figure. 3b
	HCT116
	Control siRNA			SIRT5 siRNAs			SIRT5 siRNAs+AUCG
G1(%)	65.68	72.248	59.112	52.95	58.245	47.655	63.67	70.037	57.303
S(%)	15.52	17.072	13.968	22.27	24.497	20.043	17.15	18.865	15.435
G2(%)	18.8	20.68	16.92	24.78	27.258	22.302	19.18	21.098	17.262
	LoVo
	Control siRNA			SIRT5 siRNAs			SIRT5 siRNAs+AUCG
G1(%)	79.21	87.131	78.4179	60.59	66.649	59.9841	79.44	87.384	78.6456
S(%)	12.34	13.574	12.2166	20.31	22.341	20.1069	11.48	12.628	11.3652
G2(%)	8.45	9.295	8.3655	19.1	21.01	18.909	9.08	9.988	8.9892

## Sheet: Figure. 3d
APOPTOSIS Percentage(%)
	HCT116
	Control siRNA	SIRT5 siRNAs	SIRT5 siRNAs+AUCG
	5.4	10.72	3.78
	4.38	10.5	4.1
	4.2	9.9	4.5
	LoVo
	Control siRNA	SIRT5 siRNAs	SIRT5 siRNAs+AUCG
	4.4	9.9	3.2
	3.07	10.54	4.78
	3.36	9.97	3.95

[truncated: 71 more sheets: Figure. 3e, Figure. 3g, Figure. 4b+4c, Figure. 4e, Figure. 4g, Figure. 4h, Figure. 4i, Figure. 4j, Figure. 4k, Figure. 5a, Figure. 5c, Figure. 5d, Figure. 5e, Figure. 5g, Figure. 5j, Figure. 5i, Figure. 6b, Figure. 6c, Figure. 6d, Figure. 6e …]
